# Supplementary material for: Direct specification of lymphatic endothelium from mesenchymal progenitors
Source: Nat Cardiovasc Res. 2025 Jan 2;4(1):45–63. doi: 10.1038/s44161-024-00570-5 (PMC11738995; doi:10.1038/s44161-024-00570-5)
Supplement: Supplementary file 2 — Statistical source data. [file 44161_2024_570_MOESM2_ESM.xlsx]

## Sheet: Figure 4
Figure 4c
Quantification: Percentage of PROX1+ PECAM1+ tdTomato+ cells either inside or outside of venous vessels of E10.5 Pax3CreERT2/+;Rosa26tdTomato embryos following tamoxifen administration at E8 or E9.
Values represent individual embryos and are an average of at least 4 vibratome sections per embryo
Statistical analyses: One-way ANOVA with Tukey's post hoc test for multiple comparison
	Inside vein						Outside vein
E8 Tamoxifen	43.65	52.5	32.1	36.75	41.67		81.43	87.47	77.34	69.9	86.27
E9 Tamoxifen	17.5	15.66	10.85	25.416	8.09	17.102	72.57	64.5	50.45	79.93	71.86	78.34

## Sheet: figure 5
Figure 5e
Quantification: Total numbers of ERG+ and/or PROX1+ ECs inside and outside of vein at E9.5, E10, E10.5 and E11
	Total ECs inside vein						PROX1+ inside vein						PROX1+ ECs outside vein
E9.5	1001	1165	1585				103	157	162				357	434	264
E10	1995	2114	2994	4117	3435	2311	544	562	965	765	647	475	1536	1167	2374	1916	1401	1133
E10.5	4729	4857	4129				1983	1405	1779	1253	1319	1018	3748	3931	4452	3811	4226	3877
E11	8599	7486	7991				1560	1262	904				10566	14695	9271
Figure 5h
Quantification: Total numbers of ERG+ and PROX1+ ECs inside and outside of vein at E9.5, E10, E10.5 and E11
	EdU+				BrdU+				EdU+ BrdU+				EdU- BrdU-
Inside vein	32	9	6	18	5	9	16	4	33	17	38	18	30	64	39	60
Outside vein	36	27	8	16	7	9	3	11	47	40	82	55	9	24	7	17
Figure 5i
Quantification: Average cell cycle duration in PROX1+ ECs inside and outside of the vein
Statistical analyses: T-test
inside vein	outside vein
22.88	5.94
30.2	7.34
32.32	9.79
21.1	9.28
Figure 5k
Quantification: Fraction of KI67+ PROX1+ ECs inside and outside of the vein
Inside vein	Outside vein
0.92	0.84
1	0.94
1	0.93
Figure 5m
Quantification: Percentage of PROX1+ EMCN+ Fucci2+ cells either inside or outside of venous vessels of E10.5 Rosa26Fucci2 embryo
Values represent individual embryos and are an average of at least 5 vibratome sections per embryo
Statistical analyses: T-test
Inside vein	Outside vein
20.5286	61.8138
23.8975	58.2752
22.5942	58.9911

## Sheet: Extended data figure 7
Extended data figure 7e
Quantification: Percentage of tdTomato labelling of BECs and LECs by flow cytometry in Pax3Cre/+;Rosa26tdTomato and Pax3CreERT2/+;Rosa26tdTomato embryos at E13.5.
Values represent data from individual embryos
BECs (CD41- CD45- PECAM1+ PDPN-)
Pax3Cre/+	E7 tamoxifen	E8 tamoxifen	E9 tamoxifen	E10 tamoxifen
17.7	15.7	13.5	1.67	0.88
26.5	13	19.3	1.91	0.64
20.8	17	12.7	3.86	1.53
19.1		12.1	1.97
			3.28
LECs (CD41- CD45- PECAM1+ PDPN+ LYVE1+)
Pax3Cre/+	E7 tamoxifen	E8 tamoxifen	E9 tamoxifen	E10 tamoxifen
85.7	80.4	74.8	28.3	2.55
81.4	71.4	78.4	39.2	7.55
70.9	83.4	76	55.6	7.05
77.1		83	45.1
			60
Extended data figure 7h
Quantification: Percentage of PROX1+ PECAM1+ tdTomato+ cells either inside or outside of venous vessels of E10.5 Pax3Cre/+;Rosa26tdTomato or Myf5Cre/+;Rosa26tdTomato embryos
Values represent individual embryos and are an average of at least 4 vibratome sections per embryo
Pax3Cre/+		Myf5Cre/+
Inside vein	Outside vein	Inside vein	Outside vein
75.61	92.31	9.88	51.24
63.22	78.65	14.08	51.12
72.73	88.39	16.84	35.92
		12.64	34.23

## Sheet: Extended data figure 8
Extended data figure 8f
Quantification: Percentage of PROX1+ PECAM1+ tdTomato+ cells either inside or outside of venous vessels of E10.5 Pax3Cre/+;Rosa26tdTomato or Myf5Cre/+;Rosa26tdTomato embryos
Values represent individual embryos
	Tg(Tek-cre)5326Sato lineage negative			Tg(Tek-cre)5326Sato lineage positive
E9.5 inside vein	13.79	8.33	6.02	86.21	91.67	93.98
E9.5 outside vein	42.52	30.73	24.11	57.48	69.02	75.33
E10.5 inside vein	4.13	3.11	3.88	95.87	96.89	96.12
E10.5 outside vein	30.98	20.24	30.15	69.02	79.76	69.85
E11.5 inside vein	8.7	1.52	6.37	91.3	98.48	93.63
E11.5 outside vein	39.92	39.74	35.44	60.08	60.26	64.56
E12.5 pTD	32.9	38.2	30.85	67.1	61.8	69.15

## Sheet: Extended data figure 9
Extended data figure 9f
Quantification: Fraction of KI67+ ERG+ ECs in the cardinal vein (CV) and dorsal aorta (DA)
CV	DA
0.78	0.23
0.81	0.22
0.69	0.18
